# Supplementary material for: The exoS, exoT, exoU and exoY Virulotypes of the Type 3 Secretion System in Multidrug Resistant Pseudomonas aeruginosa as a Death Risk Factor in Pediatric Patients
Source: Pathogens. 2024 Nov 22;13(12):1030. doi: 10.3390/pathogens13121030 (PMC11677868; doi:10.3390/pathogens13121030)
Supplement: Supplementary file 1 [file pathogens-13-01030-s001.zip]

Archive with 4 entries (4 files):
- Figure S1.pdf
- Table S1.xlsx
- Table S2 Additional models.pdf
- TableS2.xlsx
