# Supplementary material for: The exoS, exoT, exoU and exoY Virulotypes of the Type 3 Secretion System in Multidrug Resistant Pseudomonas aeruginosa as a Death Risk Factor in Pediatric Patients
Source: Pathogens. 2024 Nov 22;13(12):1030. doi: 10.3390/pathogens13121030 (PMC11677868; doi:10.3390/pathogens13121030)
Supplement: Supplementary file 1 [file pathogens-13-01030-s001.zip › Table S1.xlsx]

## Sheet: Virulotypes
STRAIN	VIRULOTYPE	OUTCOME	ORIGIN	SUSCEPTIBILITY	ST	CC	HAPLOTYPE	COUNT OF PATIENTS	CF DEATHS	BS DEATHS
2	1	0	BS	PDR	1725	309	1	1				OUTCOME
4	2	0	BS	XDR	1725	309	1	1				0	Discharged
5	2	0	BS	PDR	1723	309	1	1				1	Dead
7	1	1	BS	XDR	1724	235	5	1		1
9	2	0	BS	PDR	1725	309	1	1
12	4	0	BS	XDR	1725	309	1	1
15	6	0	BS	PDR	1725	309	1	1
17	4	0	BS	XDR	1725	309	1	1
21	1	0	BS	XDR	2246	308	3	1
23	1	0	BS	XDR	1724	235	5	1
26	1	1	BS	XDR	1726	235	5	1		1
27	2	0	BS	PDR	1725	309	1	1
28	2	0	BS	PDR	1725	309	1	1
29	2	0	BS	PDR	1725	309	1	1
30	2	1	BS	XDR	1725	309	1	1		1
31	2	0	BS	PDR	1725	309	1	1
35	2	0	BS	XDR	1725	309	1	1
37	2	0	BS	PDR	1725	309	1	1
38	1	1	BS	XDR	1727	235	5	1		1
40	1	1	BS	XDR	1729	253	26	1		1
52	7	1	BS
55	3		BS
68	3	0	BS	XDR	2716	0	8	1
77	3	1	BS
78	3	1	BS
101	9	0	BS
116	8		BS
135	3	0	BS
136	3	0	BS
137	7	0	BS
138	3	0	BS
139	1		BS
140	1		BS
181	3	0	BS
182	3	0	BS
183	6	0	BS	XDR	2559	0	12	1
192	3	0	BS
193	3	0	BS
203	1		BS
207	3		BS
221	3		BS
222	3	0	BS
229	11		BS
230	1	0	BS
231	3	0	BS
237	3		BS
239	3		BS
240	7	0	BS
241	7	0	BS
253	7	0	BS
257	3	0	BS
258	3	0	BS
259	3	0	BS
260	3	0	BS
332	5		BS
336	3	0	BS
337	3	0	BS
338	3	0	BS
344	1	0	BS
357	3	0	BS	XDR	2710	0	8	1
369	3	0	BS
388	3		BS
404	3		BS
410	2	0	BS	PDR	1725	309	2
413	3		BS
446	3		BS
476	7	0	BS
477	7		BS
478	7		BS
479	3		BS
489	3	1	BS	XDR	2559	0	12	1		1
513	3	0	BS
514	3		BS
530	3	0	BS
550	3	0	BS
551	3	0	BS
552	3		BS
564	3		BS
570	3	0	BS
573	3		BS
574	3	0	BS	XDR	2713	0	9	1
596	3	0	BS	XDR	2709	0	17	1
617	3	0	BS
624	3	0	BS
654	3		BS
679	3	0	BS
680	3	0	BS
687	3	0	BS
688	3	0	BS
691	3	0	BS
735	3	0	BS	XDR	233	233	12	1
761	3	1	BS
762	3	0	BS
785	3	0	BS
827	3	0	BS
829	3	0	BS
830	3	0	BS
841	3	0	BS
870	3		BS
872	3	0	BS
875	3		BS
884	3	0	BS
885	3	0	BS
891	3		BS
909	3	0	BS
941	1	0	BS
955	3	0	BS
973	3	0	BS
01-H	3	0	BS
100-H	3	0	BS	MDR				1
101-H	8	0	BS
10FQ	3	1	CF	PDR				1	1
10FQ-BHI	3	1	CF	XDR
111-H	5	0	BS
11FQ	3	1	CF	XDR				1	1
120-H	3		BS
121-H	1	0	BS	MDR				1
12FQ	1	1	CF
133-H	7	0	BS	S				1
134-H	7	0	BS	MDR
138-H	1	0	BS
139-H	1	0	BS
13FQ	3	0	CF	XDR				1
140-H	1	0	BS
144-D	3	0	BS
15'	2	0	BS	PDR	1725	309	1
156-H	3	0	BS	XDR	3749	233	12	1
16FQ	3	0	CF	XDR				1
181-H	3	0	BS
187-H	3	0	BS	XDR	3241	233	31	1
188u	2	0	BS	XDR	1725	309	1	1
190-H	2	0	BS
197-H	5	0	BS
1a	1	0	BS	PDR	2243	309	1	1
1FQ	3	0	CF	XDR				1
203-H	1	0	BS
20FQ	3	0	CF	XDR
210H	3	0	BS
210u	2	0	BS	XDR	1725	309	1	1
219u	6	0	BS	PDR	1725	309	1	1
21FQ	7	0	CF	XDR				1
227H	5	1	BS	MDR	1737	245	16	1		1
22FQ	7	0	CF
231u	9	0	BS	PDR	1725	309	1	1
239u	6	0	BS	XDR	3239	235	29	1
23FQ	1	1	CF	PDR				1	1
263-H	5	0	BS	XDR	3238	233	12	1
263-H1	3		BS
264-H1	3	0	BS	XDR	3241	233	12
264-H2	6	0	BS	XDR	3241	233	12
265-H	3		BS
269-H	3	0	BS
273H-1	1	0	BS
273H-2	1	0	BS
275-H	6	0	BS	XDR	235	235	30
275-H	1	0	BS
281u	2	0	BS	PDR	1725	309	1	1
28FQ	1	0	CF	XDR				1
290-H	3	0	BS
29u	3		BS
2FQ	3	0	CF	MDR
305u	2	1	BS	PDR	1725	309	1	1		1
30B	2	1	BS	XDR	1725	309	1
30FQ	3	0	CF	XDR				1
316H	3	0	BS	XDR	2704		8	1
318-H	3	0	BS	MDR				1
318H-1	3		BS
318H-2	3	0	BS
318H-3	3	0	BS
318u	1	0	BS	XDR	1725	309	1
319-H	3	0	BS	MDR
328u'	2	0	BS	PDR	1725	309	1
32FQ	3	1	CF	MDR
345u	3	0	BS	MDR	3240	111	28	1
348-H	1	0	BS
349-H	1	0	BS
34FQ	3	1	CF	XDR				1	1
359LCR	3	1	BS	MDR	2557	0	15	1		1
35FQ	3	0	CF	XDR
36FQ	3	1	CF	S
377-H	3	0	BS
389-H	3	0	BS
38B	2	1	BS	XDR	1728	235	5
3a	2	0	BS	XDR	2244	309	1	1
3FQ	3	0	CF	XDR				1
40-H	7	0	BS
408-H	5	1	BS
40FQ	3	0	CF
425D	3	0	BS	MDR	2732	0	10	1
43s	3	0	BS	MDR	1731	0	22	1
440u3	2	0	BS	PDR	1730	309	1
45-D	3		BS
453-H	3	0	BS	MDR				1
458-H1	3	0	BS	XDR	3238	233	12	1
458-H2	3	0	BS	XDR	3241	233	12
467-H	3	0	BS	MDR				1
468-H	3	0	BS	MDR
470-H	3	0	BS
47s	1	1	BS	S	2226	0	27	1		1
482-H	3	0	BS
4FQ	3	0	CF	XDR				1
50-H	3	0	BS	S				1
501u	3	0	BS	XDR	233	233	12	1
511u	3	0	BS	PDR	2731	0	8	1
512-H	3		BS
51u	3	0	BS	MDR	1736	931	14	1
526-H	3	1	BS					1
526u	2	0	BS	MDR	1725	309	1
535u	1	0	BS	XDR	235	235	30
538-H	3	0	BS	MDR				1
539-H	3	0	BS	MDR				1
546u'	3	0	BS
550-H	3	0	BS
568-H	3	0	BS
576-H	3	0	BS	MDR				1
576-H1	3	0	BS	MDR
576-H2	3		BS
580u2	3	0	BS	MDR	112	395	19	1
581u	2	0	BS	PDR	1725	309	1	1
584H	3	0	BS	MDR	1734	0	24	1
592-D	2	0	BS	PDR	1725	309	1	1
593u	3	0	BS	PDR	2710	0	8
598H	2	0	BS	MDR	1733	0	6	1
5B	2	1	BS	XDR	2245	309	1	1		1
5FQ	3	0	CF	MDR				1
5u	3	0	BS	MDR	1735	1025	20	1
600-H	3	0	BS	MDR	3752	0	12	1
601-H	3		BS
619-H	3	0	BS
623_1	3		BS
623_2	3	0	BS
633-H	3	1	BS
640-H	3	0	BS
647-H2	3	0	BS
656-H	3	0	BS	S				1
65H	3	0	BS
669-H	3	0	BS
67-H	3	0	BS
675-H	3	1	BS
680u	3	0	BS	XDR	233	233	12	1
69-H	3	0	BS
691u	2	0	BS	PDR	1725	309	1
696-H	1	1	BS
6FQ	3	0	CF	XDR				1
706-H	3	0	BS	XDR				1
707-H	3	0	BS	XDR
707-H2	3	0	BS
715-H	3	0	BS
719u	3	0	BS	S	3242	233	32	1
72-H	3	0	BS	MDR	3237	233	12	1
723-H	3	0	BS	MDR				1
724-H	3	0	BS	MDR
743-H	6	0	BS
743-H	6		BS
760-H	3	0	BS
79-H	2	0	BS
796u	2	0	BS	PDR	1725	309	1
7FQ	3	1	CF	XDR
7G4D	2	1	BS	XDR	1725	309	1
821-H	3	0	BS
821u	3	0	BS	XDR	233	233	12	1
825-H	3	0	BS
828-H	3	0	BS	MDR				1
839-H	2	0	BS
840-H	2	0	BS	MDR				1
841-H	2	0	BS	MDR				1
85-H	4	0	BS
856-H	3	0	BS
858u	3	0	BS
866-D	3	0	BS	XDR	2560	233	12	1
866-H	3	0	BS	MDR	3750	111	28	1
86D	5	0	BS	XDR	233	233	3	1
871-H	3		BS
872-H	3		BS
873u	2	0	BS	PDR	1725	309	1
88-H	3	0	BS
884-H	3	1	BS	MDR	561	245	21
9-H	3	0	BS
903u	3	0	BS	XDR	2558	0	18	1
90D	3	1	BS	XDR	2248	0	18
916-H_a	3		BS
916-H_b	3		BS
92-H	1	0	BS	MDR
930u	3		BS
935-H	3		BS
935-H	3	0	BS
938-H	2	0	BS
940-H	3	0	BS
941-H	3		BS
941H-1	1	1	BS
941H-2	3	1	BS
941H-3	1	1	BS
94u	3		BS
961u	3		BS
964H	2	0	BS	XDR	1725	309	1
977u	3	0	BS	MDR	1736	931	14
98-H	3	1	BS
99-H	1	0	BS	MDR
991u	3	0	BS	XDR	233	233	12	1
993-H	3		BS
997u	3		BS
9FQ	3	0	CF	XDR				1
FRASCO MEM	3	0	BS	MDR	3751	233	12
MB-18-01	3		CF
MB-18-13	3		CF
MB-18-27	3		CF
MB-18-31	8		CF
MB-18-37	3		CF
MB-19-10	1		CF
MB-19-11	3		CF
MB-19-19	3		CF
MB-19-21	1		CF
MB-19-31	3		CF
MB-19-34	2		CF
MB-19-35	3		CF
MB-19-41	7		CF
MB-19-55	9		CF
MB-19-55	9		CF
MB-20-17	1		CF
MB-20-19	1		CF
MB-20-20	3		CF
MB-20-25	3		CF
MB-20-29	3		CF
MB-20-33	3		CF
MB-21-41	3		CF
MB-22-03	2		CF
MB-22-13	3		CF
MB-22-14	10		CF
MB-22-27	3		CF
MB-22-42	5		CF
MB-22-52	3		CF
MB-23-03	3		CF
MB-23-05	3		CF
OCET	3	0	BS	PDR				1
X	6		BS	XDR	2247	0	1
Y	3		BS	XDR	1725	239	1
								100	4	11
