# Supplementary material for: The exoS, exoT, exoU and exoY Virulotypes of the Type 3 Secretion System in Multidrug Resistant Pseudomonas aeruginosa as a Death Risk Factor in Pediatric Patients
Source: Pathogens. 2024 Nov 22;13(12):1030. doi: 10.3390/pathogens13121030 (PMC11677868; doi:10.3390/pathogens13121030)
Supplement: Supplementary file 1 [file pathogens-13-01030-s001.zip › TableS2.xlsx]

## Sheet: Hoja1
	Sensible	S	<=4	S	<=2	S	<=2	S	<=8	S	<=8	S	<=2	S	<=16	S	<=1	S	<=0.5	S	<=8	S	<=1	S	<=16	S	<=64
	Intermedio	I	8	I	4	I	4	I	16	I	16	I		I	32	I	2	I	1	I	16	I	2	I	32	I	128
	Resistente	R	>=16	R	>=8	R	>=8	R	>=32	R	>=32	R	>=4	R	>=64	R	>=4	R	>=2	R	>=32	R	>=4	R	>=64	R	>=256
STRAIN	SUSCEPTIBILITY	GEN		MEM		IMI		CPM		CAZ		CS		P/T		LEV		CIP		AZT		TOB		AMK		FOS		REFERENCE
2	PDR	≥16	R	128	R	≥16	R	128	R	≥64	R	4	R	128	R	≥8	R	32	R	> 128	R	≥16	R	128	R	> 128	R	AguilarRodea2017
4	XDR	≥16	R	64	R	≥16	R	128	R	≥64	R	8	R	64	R	≥8	R	64	R	> 128	R	≥16	R	128	R	> 128	R	AguilarRodea2017
5	PDR	≥16	R	64	R	≥16	R	> 128	R	≥32	R	4	R	> 128	R	≥8	R	16	R	> 128	R	≥16	R	> 128	R	> 128	R	AguilarRodea2017
7	XDR	≥16	R	64	R	≥16	R	> 128	R	≥32	R	2	S	64	R	≥8	R	8	R	> 128	R	≥16	R	> 128	R	> 128	R	AguilarRodea2017
9	PDR	≥16	R	32	R	≥16	R	> 128	R	≥32	R	4	R	> 128	R	≥8	R	16	R	> 128	R	≥16	R	> 128	R	> 128	R	AguilarRodea2017
12	XDR	≥16	R	0.64	R	≥16	R	> 128	R	≥32	R	4	R	64	R	≥8	R	8	R	> 128	R	≥16	R	> 128	R	> 128	R	AguilarRodea2017
15	PDR	≥16	R	64	R	≥16	R	> 128	R	≥64	R	4	R	> 128	R	≥8	R	16	R	> 128	R	≥16	R	> 128	R	> 128	R	AguilarRodea2017
17	XDR	≥16	R	32	R	≥16	R	> 128	R	≥32	R	4	R	64	R	≥8	R	16	R	> 128	R	≥16	R	> 128	R	> 128	R	AguilarRodea2017
21	XDR	≥16	R	64	R	≥16	R	64	R	≥64	R	4	R	64	R	≥8	R	16	R	32	R	≥16	R	128	R	> 128	R	AguilarRodea2017
23	XDR	≥16	R	64	R	≥16	R	64	R	≥64	R	4	R	64	R	≥8	R	8	R	> 128	R	≥16	R	64	R	> 128	R	AguilarRodea2017
26	XDR	≥16	R	> 128	R	≥16	R	> 128	R	≥64	R	2	S	> 128	R	≥8	R	8	R	> 128	R	≥16	R	> 128	R	> 128	R	AguilarRodea2017
27	PDR	≥16	R	64	R	≥16	R	> 128	R	≥64	R	4	R	> 128	R	≥8	R	8	R	> 128	R	≥16	R	> 128	R	> 128	R	AguilarRodea2017
28	PDR	≥16	R	32	R	≥16	R	> 128	R	≥64	R	4	R	> 128	R	≥8	R	16	R	> 128	R	≥16	R	> 128	R	> 128	R	AguilarRodea2017
29	PDR	≥16	R	32	R	≥16	R	> 128	R	≥64	R	4	R	> 128	R	≥8	R	16	R	> 128	R	≥16	R	> 128	R	> 128	R	AguilarRodea2017
30	XDR	≥16	R	16	R	≥16	R	64	R	≥64	R	2	S	64	R	≥8	R	8	R	> 128	R	≥16	R	32	I	> 128	R	AguilarRodea2017
31	PDR	≥16	R	> 128	R	≥16	R	> 128	R	≥64	R	4	R	> 128	R	≥8	R	16	R	> 128	R	≥16	R	> 128	R	> 128	R	AguilarRodea2017
35	XDR	≥16	R	> 128	R	≥16	R	> 128	R	≥64	R	4	R	> 128	R	2	R	8	R	> 128	R	≥16	R	64	R	> 128	R	AguilarRodea2017
37	PDR	≥16	R	32	R	≥16	R	> 128	R	≥64	R	4	R	> 128	R	≥8	R	16	R	> 128	R	≥16	R	> 128	R	> 128	R	AguilarRodea2017
38	XDR	≥16	R	> 128	R	≥64	R	> 128	R	≥64	R	4	R	> 128	R	4	R	8	R	> 128	R	4	R	> 128	R	> 128	R	AguilarRodea2017
40	XDR	≥16	R	64	R	≥16	R	> 128	R	≥64	R	4	R	> 128	R	≥8	R	16	R	4	S	≥16	R	> 128	R	64	S	AguilarRodea2017
68	XDR	≥16	R	> 128	R	≥16	R	> 128	R	≥64	R	4	R	64	R	≥8	R	> 128	R	128	R	≥16	R	128	R	> 128	R	AguilarRodea2017
183	XDR	≥16	R	128	R	≥16	R	> 128	R	≥64	R	8	R	128	R	≥8	R	32	R	8	S	≥16	R	> 128	R	64	S	AguilarRodea2017
357	XDR	≥16	R	> 128	R	≥16	R	> 128	R	≥64	R	4	R	64	R	≥8	R	> 128	R	128	R	≥16	R	128	R	> 128	R	AguilarRodea2017
410	PDR	≥16	R	128	R	≥16	R	> 128	R	≥64	R	16	R	128	R	≥8	R	128	R	128	R	≥16	R	128	R	> 128	R	AguilarRodea2017
489	XDR	≥16	R	128	R	≥16	R	> 128	R	32	R	16	R	128	R	≥8	R	32	R	8	S	≥16	R	> 128	R	128	I	AguilarRodea2017
574	XDR	≥16	R	> 128	R	≥16	R	> 128	R	≥64	R	4	R	64	R	≥8	R	> 128	R	128	R	≥16	R	128	R	> 128	R	AguilarRodea2017
596	XDR	≥16	R	1	S	≥16	R	4	S	≥64	R	4	R	64	R	≥8	R	0.125	R	16	I	≥16	R	8	S	> 128	R	AguilarRodea2017
735	XDR	≥16	R	128	R	≥16	R	> 128	R	≥64	R	16	R	128	R	≥8	R	64	R	8	R	≥16	R	> 128	R	64	S	AguilarRodea2017
100-H	MDR	1	S	32	R	4	I	4	S	2	S	1	S	8	S	64	R	16	R	4	S	2	I	1	S	128	I	This study
10FQ	PDR	128	R	32	R	32	R	4	R	>128	R	32	R	>128	R	4	R	>128	R	>128	R	32	R	64	R	>128	R	This study
10FQ-BHI	XDR	0.5	S	0.25	S	32	R	1	I	>128	R	>128	R	64	R	0.5	S	16	R	>128	R	>128	R	4	S	32	S	This study
11FQ	XDR	128	R	0.5	S	0.0312	S	32	R	16	I	128	R	8	S	1	S	32	R	>128	R	>128	R	128	R	32	S	This study
121-H	MDR	4	S	>128	R	8	R	4	S	2	S	64	R	>128	R	8	R	32	R	8	S	8	R	1	S	128	I	This study
133-H	S	2	S	2	S	8	R	4	S	2	S	2	S	8	S	0.5	S	0.25	S	4	S	2	I	1	S	32	S	This study
134-H	MDR	4	S	1	S	4	I	4	S	2	S	2	S	8	S	2	I	0.125	S	2	S	2	I	2	S	128	I	This study
13FQ	XDR	16	R	0.5	S	16	R	0.5	S	>128	R	8	R	128	R	0.5	S	16	R	128	R	16	R	4	S	32	S	This study
15'	PDR	≥16	R	64	R	≥16	R	> 128	R	≥64	R	4	R	> 128	R	≥8	R	16	R	> 128	R	≥16	R	> 128	R	> 128	R	AguilarRodea2017
156-H	XDR	128	R	0.5	S	0.0312	S	32	R	16	I	128	R	8	S	1	S	32	R	>128	R	>128	R	128	R	32	S	AguilarRodea2017
16FQ	XDR	0.5	S	1	S	1	S	0.25	S	8	S	128	R	16	S	0.25	S	16	R	>128	R	2	I	2	S	8	S	This study
187-H	XDR	1024	R	128	R	256	R	256	R	32	R	2	S	256	R	32		32	R	8	S	128	R	256	R	256	R	AguilarRodea2017
188u	XDR	≥16	R	128	R	≥16	R	> 128	R	≥64	R	2	S	> 128	R	≥8	R	16	R	> 128	R	≥16	R	> 128	R	> 128	R	AguilarRodea2017
1a	PDR	≥16	R	128	R	≥16	R	128	R	≥64	R	4	R	128	R	≥8	R	32	R	128	R	≥16	R	128	R	> 128	R	AguilarRodea2017
1FQ	XDR	8	I	4	I	64	R	1	I	64	R	128	R	>128	R	4	R	32	R	128	R	2	I	2	S	128	I	This study
20FQ	XDR	>128	R	1	S	16	R	4	R	32	R	>128	R	128	R	0.125	S	16	R	>128	R	>128	R	>128	R	>128	R	This study
210u	XDR	≥16	R	128	R	≥16	R	> 128	R	≥64	R	2	S	> 128	R	≥8	R	32	R	> 128	R	≥16	R	> 128	R	> 128	R	AguilarRodea2017
219u	PDR	≥16	R	64	R	≥16	R	128	R	≥64	R	8	R	128	R	≥8	R	16	R	> 128	R	≥16	R	128	R	> 128	R	AguilarRodea2017
21FQ	XDR	32	R	8	R	4	I	0.5	S	32	R	4	R	32	I	2	I	4	S	>128	R	2	I	2	S	128	I	This study
227H	MDR	≤1	S	2	S	2	S	4	S	4	S	4	R	8	S	0.5	S	0.25	S	4	S	≤1	S	16	S	> 128	R	AguilarRodea2017
231u	PDR	≥16	R	64	R	≥16	R	128	R	≥64	R	4	R	128	R	≥8	R	32	R	> 128	R	≥16	R	128	R	> 128	R	AguilarRodea2017
239u	XDR	256	R	256	R	32	R	1024	R	>1024	R	1	S	512	R	8	R	16	R	256	R	64	R	128	R	>1024	R	AguilarRodea2017
23FQ	PDR	>128	R	>128	R	128	R	64	R	>128	R	4	R	128	R	32	R	>128	R	64	R	128	R	>128	R	>128	R	This study
263-H	XDR	1024	R	64	R	256	R	256	R	64	R	1	S	512	R	32	R	32	R	8	S	128	R	256	R	256	R	AguilarRodea2017
264-H1	XDR	1024	R	128	R	256	R	256	R	32	R	2	S	256	R	32	R	32	R	4	S	128	R	256	R	256	R	AguilarRodea2017
264-H2	XDR	1024	R	128	R	256	R	256	R	64	R	1	S	512	R	32	R	4	R	4	S	128	R	256	R	256	R	AguilarRodea2017
275-H	XDR	4	S	0.5	S	4	I	8	S	16	I	>128	R	32	I	0.25	S	0.5	S	>128	R	128	R	2	S	32	S	AguilarRodea2017
281u	PDR	≥16	R	64	R	≥16	R	> 128	R	≥64	R	4	R	> 128	R	≥8	R	16	R	> 128	R	≥16	R	> 128	R	> 128	R	AguilarRodea2017
28FQ	XDR	16	R	1	S	64	R	1	I	32	R	8	R	64	R	2	I	32	R	16	I	2	I	4	S	128	I	This study
2FQ	MDR	0.5	S	0.25	S	0.0312	S	0.25	S	8	S	128	R	4	S	0.5	S	16	I	>128	R	>128	R	2	S	32	S	This study
305u	PDR	≥16	R	64	R	≥16	R	> 128	R	≥64	R	4	S	> 128	R	≥8	R	32	R	> 128	R	≥16	R	> 128	R	> 128	R	AguilarRodea2017
30B	XDR	≥16	R	32	R	≥16	R	64	R	≥64	R	2	S	64	R	≥8	R	16	R	> 128	R	≥16	R	> 128	R	> 128	R	AguilarRodea2017
30FQ	XDR	16	R	4	I	4	I	1	I	16	I	128	R	64	R	2	I	2	R	16	I	2	I	2	S	64	S	This study
316H	XDR			> 128	R			> 128	R			16	R	64	R			> 128	R	128	R			> 128	R	> 128	R	This study
318-H	MDR	2	S	32	R	16	R	16	I	2	S	2	S	>128	R	0.5	S	0.125	S	4	S	2	I	1	S	128	I	This study
318u	XDR	≥16	R	64	R	≥16	R	> 128	R	≥64	R	2	S	> 128	R	≥8	R	32	R	> 128	R	≥16	R	> 128	R	> 128	R	AguilarRodea2017
319-H	MDR	2	S	32	R	16	R	16	I	4	S	2	S	>128	R	1	S	0.125	S	4	S	1	S	2	S	128	I	This study
328u'	PDR	≥16	R	64	R	≥16	R	> 128	R	≥64	R	4	R	> 128	R	≥8	R	64	R	> 128	R	≥16	R	> 128	R	> 128	R	AguilarRodea2017
32FQ	MDR	1	S	0.03	S	1	S	2	R	0.0625	S	0.5	S	2	S	0.5	S	0.125	S	0.0625	S	16	R	2	S	>128	R	This study
345u	MDR	0.125	S	128	R	128	R	32	R	32	R	2	S	64	R	16	R	16	R	16	R	16	R	16	S	8	S	AguilarRodea2017
34FQ	XDR	32	R	2	S	4	I	32	R	32	R	4	R	8	S	32	R	2	R	2	S	1	S	2	S	8	S	This study
359LCR	MDR			1	S			16	I			4	R	8	S			0.25		8	S			16	S	> 128	R	AguilarRodea2017
35FQ	XDR	>128	R	64	R	64	R	8	R	>128	R	4	R	>128	R	8	R	>128	R	>128	R	128	R	32	I	128	I	This study
36FQ	S	32	R	1	S	0.5	S	8	S	2	S	2	S	4	S	32	R	16	R	2	S	16	R	0.5	S	0.5	S	This study
38B	XDR	X	ND	> 128	R	X	ND	64	R	X	ND	2	S	64	R	X	ND	8	R	> 128	R	X	ND	64	R	> 128	R	AguilarRodea2017
3a	XDR	≥16	R	128	R	≥16	R	128	R	≥64	R	4	R	128	R	≥8	R	8	R	> 128	R	≥16	R	8	S	> 128	R	AguilarRodea2017
3FQ	XDR	>128	R	2	S	2	S	32	R	>128	R	128	R	128	R	8	R	16	R	>128	R	>128	R	>128	R	>128	R	This study
425D	MDR			64	R			16	R			4	R	64	R			4	R					16	S			AguilarRodea2017
43s	MDR	≤1	S	0.0625	S	≤1	S	16	R	4	S	2	S	2	S	4	R	0.5	S	2	S	≤1	S	2	S	> 128	R	AguilarRodea2017
440u3	PDR	≥16	R	128	R	≥16	R	> 128	R	≥64	R	4	R	> 128	R	≥8	R	32	R	> 128	R	≥16	R	> 128	R	> 128	R	AguilarRodea2017
453-H	MDR	4	S	4	I	8	R	16	I	4	S	2	S	32	I	4	R	2	R	8	S	1	S	2	S	8	S	AguilarRodea2017
458-H1	XDR	512	R	64	R	256	R	128	R	64	R	1	S	256	R	32	R	32	R	8	S	128	R	256	R	256	R	AguilarRodea2017
458-H2	XDR	1024	R	128	R	256	R	256	R	64	R	2	S	512	R	32	R	32	R	4	S	128	R	256	R	256	R	AguilarRodea2017
467-H	MDR	4	S	8	R	2	S	64	R	32	R	8	R	>128	R	1	S	0.25	S	32	R	2	I	4	S	128	I	AguilarRodea2017
468-H	MDR	4	S	0.5	S	2	S	32	R	32	R	8	R	64	R	2	I	0.25	S	16	I	1	S	4	S	128	I	AguilarRodea2017
47s	S	≤1	S	0.0625	S	≤1	S	1	S	2	S	2	S	2	S	0.5	S	0.0625	S	8	S	≤1	S	16	S	128	I	AguilarRodea2017
4FQ	XDR	128	R	0.25	S	2	S	64	R	>128	R	>128	R	4	S	16	R	32	R	>128	R	>128	R	>128	R	>128	R	This study
50-H	S	1	S	0.5	S	2	S	8	S	2	S	2	S	8	S	1	S	0.125	S	4	S	1	S	0.5	S	128	I	This study
501u	XDR			64	R			> 128	R			8	R	128	R			64	R	4	S			128	R	64	S	AguilarRodea2017
511u	PDR			64	R			> 128	R			4	R	128	R			64	R					> 128	R			AguilarRodea2017
51u	MDR	≤1	S	4	I	≤1	S	4	S	2	S	4	R	8	S	1	S	0.25	S	8	S	≤1	S	16	S	> 128	R	AguilarRodea2017
526u	MDR	≤1	S	2	S	2	S	2	S	4	S	2	S	64	R	0.5	S	1	I	> 128	R	≤1	S	16	R	> 128	R	AguilarRodea2017
535u	XDR	256		128	R	16	R	512	R	>1024	R	1	S	128	R	16	R	32	R	64	R	128	R	256	R	>1024	R	AguilarRodea2017
538-H	MDR	16	R	4	I	16	R	32	R	8	S	2	S	32	I	2	I	0.5	S	8	S	4	R	4	S	128	I	This study
539-H	MDR	8	I	64	R	16	R	32	R	4	S	2	S	>128	R	64	R	16	R	8	S	4	R	8	S	128	I	This study
576-H	MDR	16	R	4	I	8	R	64	R	8	S	2	S	64	R	2	I	1	I	8	S	4	R	8	S	128	I	AguilarRodea2017
576-H1	MDR	2	S			8	R	8	S	2	S	0.5	S	64	R	2	I			2	S	0.5		2	S	>512	R	AguilarRodea2017
580u2	MDR	≥16	R	16	R	4	I	32	R	≥64	R	8	R	8	S	1	S	0.5	S	8	S	≥16	R	64	R	> 128	R	AguilarRodea2017
581u	PDR	≥16	R	64	R	≥16	R	> 128	R	≥64	R	4	R	> 128	R	≥8	R	32	R	> 128	R	≥16	R	128	R	> 128	R	AguilarRodea2017
584H	MDR	≤1	S	2	S	≤1	S	4	S	4	S	4	R	4	S	0.5	S	0.125	S	4	S	≤1	S	16	S	> 128	R	This study
592-D	PDR	≥16	R	64	R			> 128	R	≥64	R	4	R	> 128	R	≥8	R	32	R	> 128	R	≥16	R	128	R	> 128	R	AguilarRodea2017
593u	PDR			> 128	R			> 128	R			8	R	128	R			> 128	R					> 128	R			AguilarRodea2017
598H	MDR	2	S	8	R	≤1	S	4	S	8	S	4	R	16	S	≤0.25	S	0.125	S	8	S	≤1	S	8	S	> 128	R	AguilarRodea2017
5B	XDR	≥16	R	64	R	≥16	R	128	R	≥64	R	4	R	64	R	≥8	R	32	R	> 128	R	≥16	R	128	R	> 128	R	AguilarRodea2017
5FQ	MDR	0.5	S	0.25	S	0.0312	S	0.5	S	8	S	>128	R	4	S	0.5	S	16	R	>128	R	4	R	4	S	64	S	This study
5u	MDR	≤1	S	0.5	S	≤1	S	4	S	4	S	4	R	16	S	1	S	0.25	S	8	S	≤1	S	4	S	> 128	R	AguilarRodea2017
600-H	MDR	1024	R	128	R	256	R	256	R	32	R	2	S	256	R	32	R	32	R	4	S	128	R	512	R	128	I	This study
656-H	S	4	S	8	R	32	R	4	S	4	S	2	S	8	S	2	I	0.5	S	4	S	1	S	1	S	32	S	This study
680u	XDR	≥16	R	128	R	≥16	R	64	R	≥64	R	4	R	128	R	≥8	R	64	R	8	S	≥16	R	> 128	R	> 128	R	AguilarRodea2017
691u	PDR	≥16	R	64	R	≥16	R	> 128	R	≥64	R	4	R	> 128	R	≥8	R	16	R	> 128	R	≥16	R	128	R	> 128	R	AguilarRodea2017
6FQ	XDR	2	S	0.125	S	8	R	128	R	>128	R	4	R	128	R	16	R	128	R	>128	R	128	R	4	S	128	I	This study
706-H	XDR	>128	R	>128	R	>128	R	>128	R	>128	R	1	S	>128	R	>128	R	>128	R	>128	R	>128	R	>128	R	128	I	This study
707-H	XDR	>128	R	>128	R	>128	R	>128	R	>128	R	1	S	>128	R	>128	R	>128	R	>128	R	128	R	>128	R	128	I	This study
719u	S	2	S	0.25	S	2	S	4	S	1	S	2	S	8	S	0.5	S	0.125	S	4	S	8	R	8	S	128	I	AguilarRodea2017
72-H	MDR	1024	R	128	R	256	R	256	R	32	R	2	S	256	R	16	R	32	R	8	S	128		512	R	128	I	This study
723-H	MDR	4	S	>128	R	64	R	128	R	32	R	1	S	64	R	32	R	8	R	>128	R	1	S	1	S	128	I	This study
724-H	MDR	4	S	>128	R	64	R	128	R	32	R	2	S	64	R	32	R	8	R	>128	R	1	S	1	S	32	S	This study
796u	PDR	X	ND	64		X	ND	> 128	R	X	ND	4	R	> 128	R	X	ND	32	R	> 128	R	X	ND	128	R	> 128	R	AguilarRodea2017
7FQ	XDR	8	I	0.5	S	2	S	128	R	64	R	8	R	32	I	16	R	2	R	128	R	64	R	4	S	64	S	This study
7G4D	XDR	≥16	R	64	R	X	ND	> 128	R	X	ND	4	R	64	R	X	ND	16	R	> 128	R	X	ND	> 128	R	> 128	R	AguilarRodea2017
821u	XDR			64	R			64	R			8	R	64	R			32	R					> 128	R			AguilarRodea2017
828-H	MDR	16	R	16	R	16	R	8	S	8	S	1	S	8	S	2	I	0.5	S	8	S	2	I	4	S	128	I	This study
840-H	MDR	32	R	16	R	32	R	8	S	16	I	1	S	16	S	0.5	S	0.25	S	4	S	64	R	8	S	32	S	This study
841-H	MDR	64	R	8	R	16	R	8	S	16	I	1	S	8	S	4	R	0.125	S	4	S	64	R	8	S	32	S	This study
866-D	XDR			128	R			> 128	R			8	R	128	R			32	R					> 128	R			AguilarRodea2017
866-H	MDR	0.125	S	64	R	128	R	32	R	32	R	1	S	64	R	16	R	16	R	8	S	32	R	16	S	4	S	AguilarRodea2017
86D	XDR			128	R			> 128	R			8	R	128	R			32	R					> 128	R			AguilarRodea2017
873u	PDR	≥16	R	64	R	≥16	R	> 128	R	≥64	R	4	R	> 128	R	≥8	R	128	R	> 128	R	≥16	R	> 128	R	> 128	R	AguilarRodea2017
884-H	MDR	≤1	S	2	S	≤1	S	2	S	4	S	4	R	16	S	0.5	S	0.125	S	4	S	≤1	S	16	S	> 128	R	AguilarRodea2017
903u	XDR			16	R			32	R			2	S	64	R			1	I	32	R			> 128	R	> 128	R	AguilarRodea2017
90D	XDR	≥16	R	64	R	≥16	R	32	R	≥64		2	S	64	R	≥8	R	1	I	32	R	≥16	R	4	S	> 128	R	AguilarRodea2017
92-H	MDR	2	S	2	S	4	I	4	S	2	S	2	S	8	S	8	R	2	R	4	S	1	S	1	S	128	I	AguilarRodea2017
964H	XDR	≥16	R	32	R	≤1	S	> 128	R	16	I	4	R	128	R	1	S	4	R	> 128	R	≥16	R	> 128	R	> 128	R	AguilarRodea2017
977u	MDR	≤1	S	2	S	≤1	S	4	S	2	S	4	R	16	S	2	I	1	I	16	R	≤1	S	16	S	> 128	R	AguilarRodea2017
99-H	MDR	2	S	32	R	4	I	4	S	2	S	1	S	8	S	32	R	0.25	S	4	S	2	I	0.5	S	128	I	AguilarRodea2017
991u	XDR	≥16	R	64	R	≥16	R	32	R	≥64	R	4	R	128	R	≥8	R	16	R	8	S	≥16	R	> 128	R	64	S	AguilarRodea2017
9FQ	XDR	8	I	1	S	2	S	0.25	S	16	I	128	R	64	R	0.5	S	16	R	>128	R	2	I	2	S	128	I	This study
FMEM	MDR	1024	R	128	R	256	R	256	R	32	R	2	S	512	R	32	R	32	R	4	S	128	R	256	R	128	I	AguilarRodea2017
OCET	PDR	>128	R	>128	R	128	R	>128	R	>128	R	16	R	>128	R	>128	R	>128	R	128	R	>128	R	>128	R	>128	R	This study
X	XDR	X	ND	128	R	X	ND	128	R	X	ND	2	S	128	R	X	ND	32	R	X	ND	X	ND	64	R	X	ND	AguilarRodea2017
Y	XDR	X	ND	64	R	X	ND	128	R	X	ND	0.5	S	128	R	X	ND	16	R	X	ND	X	ND	64	R	X	ND	AguilarRodea2017
